# Supplementary material for: The DREAM complex represses growth in response to DNA damage in Arabidopsis
Source: Life Sci Alliance. 2021 Sep 28;4(12):e202101141. doi: 10.26508/lsa.202101141 (PMC8500230; doi:10.26508/lsa.202101141)
Supplement: Supplementary file 5 [file LSA-2021-01141_TableS5.xlsx]

## Sheet: Tabelle1
Purpose	Name	Sequence	Gene/construct/line
CRISPR (contains target sequence for generating lin52a-c1)	AT2G45250-E2:1929-rv	AAACGATACCTTCATCACCCGCAC	LIN52A/lin52a-c1
CRISPR (contains target sequence for generating lin52a-c1)	AT2G45250-E2:1929-fw	ATTGGTGCGGGTGATGAAGGTATC	LIN52A/lin52a-c1
Genotyping	aly1-1 gt LP	AATTTGGGATTTGTGGATTCC	aly1-1
Genotyping	aly1-1 gt RP	CCACCTGAGTTTTCACACAGG	aly1-1
Genotyping	aly1-2 gt LP	TGGATTTAAAGGCATGCAGTC	aly1-2
Genotyping	aly1-2 gt RP	GTGATCTGCGGTTACTCCTTG	aly1-2
Genotyping	aly1-3 gt LP	CAGCCTAAAACGGTTGACAAC	aly1-3
Genotyping	aly1-3 gt RP	AGTTCTCTCGGTAGACCTCGG	aly1-3
Genotyping	aly2-2 gt LP	TTTTGGAAGCTCACTCGATTG	aly2-2
Genotyping	aly2-2 gt RP	GGGAGAGATAAATACGCCTGG	aly2-2
Genotyping	aly2-3 gt LP	GCATTTTAGCGATTGCTGAAC	aly2-3
Genotyping	aly2-3 gt RP	GTTCAAAAACAAGAGCGCAAG	aly2-3
Genotyping	aly2-4 gt LP	CCTCCTCTGAATCAGGTAGGG	aly2-4
Genotyping	aly2-4 gt RP	ATGCACGTTTGGATTTCTCTG	aly2-4
Genotyping	aly3-1 gt LP	GGTACGAGGGCTAGAATCTGG	aly3-1
Genotyping	aly3-1 gt RP	TTGTGTCTTGCTATGCACAGG	aly3-1
Genotyping	aly3-3 gt LP	AGTTAGGACATTGCCGTCATG	aly3-3
Genotyping	aly3-3 gt RP	TTAAAGATGAGCTTGCTGCAAG	aly3-3
Genotyping	aly3-4 gt LP	AGTTAGGACATTGCCGTCATG	aly3-4
Genotyping	aly3-4 gt RP	CTGTTCTCTTCCTGCAGGTTC	aly3-4
Genotyping	lin37A-2 gt LPv2	CTCCTCCGCATCTCTAACGG	lin37a-2
Genotyping	lin37A-2 gt RPv2	ACCCAACCCAACAGGAGAAC	lin37a-2
Genotyping	lin37B-3 gt LP	TCTCCGGTGACACAACCTAAC	lin37b-3
Genotyping	lin37B-3 gt RP	CCCTCGGTTATTCTAACCTGC	lin37b-3
Genotyping	Genot_29/45-fw	CGGAACTGCTCTGCTCGTATT	lin52a-c1
Genotyping	Seq_29/45_nested	AGTGAGAGAGTGGAAGCAAAGG	lin52a-c1
Genotyping	lin52B-1 gt LP	GCAAAATACTCACTCCCCCTC	lin52b-1
Genotyping	lin52B-1 gt RP	GGGAAGAGCGTTACCTTCATC	lin52b-1
Genotyping	nac044-1 GT fw	TTCAGGTACTGATTCCATGGC	nac044-1
Genotyping	nac044-1 GT rv	CAAAGAGACGAAGCTTCCATG	nac044-1
Genotyping	tcx5-1 gt LP	TCAAAGACACAATGGTACCAGC	tcx5-1
Genotyping	tcx5-1 gt RP	CTACGGATTCCAAAGCCCTAC	tcx5-1
Genotyping	tcx5-2 gt LP	GATGGAACCCCTCAAAAGAAG	tcx5-2
Genotyping	tcx5-2 gt RP	AAACAGGTGATGGAGATGTGC	tcx5-2
Genotyping	tcx6-1 gt LP	CCACATGGTGGACGAGATAAC	tcx6-1
Genotyping	tcx6-1 gt RP	TATTCGGTTAAGGCAGTCACG	tcx6-1
Genotyping (T-DNA-binding primer for GABI-KAT lines)	o8474	ATAATAACGCTGCGGACATCTACATTTT	GABI-KAT
Genotyping (T-DNA-binding primer for SAIL lines)	LB3	TAGCATCTGAATTTCATAACCAATCTCGATACAC	SAIL
Genotyping (T-DNA-binding primer for SALK lines)	LBb1.3	ATTTTGCCGATTTCGGAAC	SALK
Reporter	LIN37A-F/attB1	GGGGACAAGTTTGTACAAAAAAGCAGGCTAACCTGAAGAAGTGAGGCCATTC	LIN37A-EGFP
Reporter	LIN37A-R/attB2	GGGGACCACTTTGTACAAGAAAGCTGGGTAGTTGCATGTGTGGAGCAATGAC	LIN37A-EGFP
Reporter	LIN37B-F/attB1	GGGGACAAGTTTGTACAAAAAAGCAGGCTGATGAACGACCAGATATTACAC	LIN37B-EGFP
Reporter	LIN37B-R/attB2	GGGGACCACTTTGTACAAGAAAGCTGGGTACATAAGACATAACTCTGGCTC	LIN37B-EGFP
Reporter	NAC44 Fclo	CAGTAATAAGCCATGATCTC	mEGFP-NAC044
Reporter	NAC44 Rclo	CGTACTGAATTAGAGCTGAG	mEGFP-NAC044
Reporter	TCX5-F/attB1	GGGGACAAGTTTGTACAAAAAAGCAGGCTTCTTGCCTTGAAGTACTTAGGTC	TCX5-EGFP
Reporter	TCX5-R/attB2	GGGGACCACTTTGTACAAGAAAGCTGGGTAGTGAATCGAAATCGTCGAGGTC	TCX5-EGFP
Reporter	DPA promoter fw	AGGGGAAGGTTCGTTCGTGGCTGA	DPA-GFP
Reporter	DPA promoter rev	CCTTCTCTACACAATTTACCAATT	DPA-GFP
Reporter	DPA gene fw	ATGAGTATGGAGATGGAGTTGTTT	DPA-GFP
Reporter	DPA gene rev	GCGAGTATCAATGGATCCCGAGTT	DPA-GFP
Reporter	DPB promoter fw	CAGCTGCTTTGTTGCCAGAATTGG	DPB-3xCFP
Reporter	DPB promoter rev	TCTTCTTCCACCTAAAACTAACTA	DPB-3xCFP
Reporter	DPB gene fw	ATGACAACTACTGGGTCTAATTCT	DPB-3xCFP
Reporter	DPB gene rev	ATTCTCCGGCTTCATGCTGGAGTT	DPB-3xCFP
Transcriptional analysis	ALY1 F1	AAGTTTCGCGGCAACGCCTC	ALY1
Transcriptional analysis	ALY1 R1	AGCCATTAGGATCCAAAATGACCC	ALY1
Transcriptional analysis	ALY1 F2	GAAATTGGCTGATAAGCTGGG	ALY1
Transcriptional analysis	ALY1 R2	CCCCTCCATGACGCTGTAGT	ALY1
Transcriptional analysis	ALY1 F3	TTCCTACAGGATGAGCGGGA	ALY1
Transcriptional analysis	ALY1 R3	CATTTCCTGCGCATCGGAAG	ALY1
Transcriptional analysis	ALY2 F1	GCCTTCTCTCTCTCTAAAACCC	ALY2
Transcriptional analysis	ALY2 R1	CGTTGCAGAACCAATGGTTC	ALY2
Transcriptional analysis	ALY2 F2	GCCTTAGAGTTGGTTGGCAA	ALY2
Transcriptional analysis	ALY2 R2	CTTGTCCGTGCTTGCGGTAAGC	ALY2
Transcriptional analysis	ALY3 F1	ATGGCGCCCTCAAGATCAAAG	ALY3
Transcriptional analysis	ALY3 R1	GGGTACGAGGGCTAGAATCTGG	ALY3
Transcriptional analysis	ALY3 F2	GGCACTTCTTGGCTTGAGGC	ALY3
Transcriptional analysis	ALY3 R2	CGCTTAGGGGCTGACCTCGG	ALY3
Transcriptional analysis	LIN37A F1	TTTTACTGTTTCCCCAAAAATTC	LIN37A
Transcriptional analysis	LIN37A R1	CCACAGGTAACGGTTTTGGC	LIN37A
Transcriptional analysis	LIN37A F2	TTCCGTGACGGCTGGTAATC	LIN37A
Transcriptional analysis	LIN37A R2	ATCGAATGTGCGTAGAGG	LIN37A
Transcriptional analysis	LIN37B F1	AGTCATAACGCCGTCGTCTC	LIN37B
Transcriptional analysis	LIN37B R1	TCGTTCCTGCATTGCTCTCC	LIN37B
Transcriptional analysis	LIN37B F2	GAGCCGGGATGATGCTCTG	LIN37B
Transcriptional analysis	LIN37B R2	TGACCGGAACCAAGTTGAGG	LIN37B
Transcriptional analysis	LIN52B F1	CGGCTCTGCTCTGCTCTTATC	LIN52B
Transcriptional analysis	LIN52B R1	ACTGACTGCCCTTTCTCCGC	LIN52B
Transcriptional analysis	LIN52B F2	TCAGTGTCATCAATTGGGGCA	LIN52B
Transcriptional analysis	LIN52B R2	AAAGCATCTGAACATGATCGGT	LIN52B
Transcriptional analysis	LIN52B F3	TAGGAAGGTCTGTGAATAGTC	LIN52B
Transcriptional analysis	TCX5 F1	GGGTGAAGACGGCGGAGGAG	TCX5
Transcriptional analysis	TCX5 R1	GGGGTCTTTCTTCTCTGATAAAGC	TCX5
Transcriptional analysis	TCX5 F2	GGTGGCAATGCATCGTCAGTTCC	TCX5
Transcriptional analysis	TCX5 R2	GGCCTTGGACCTCTAGCTTTTGG	TCX5
Transcriptional analysis	TCX6 F1	GCCTGCTGGGGAAACTAGAG	TCX6
Transcriptional analysis	TCX6 R1	GTGTTGGTGGCAGTACCTCA	TCX6
Transcriptional analysis	TCX6 F2	TGACGAACGGGACACAATGT	TCX6
Transcriptional analysis	TCX6 R2	TGCAAAGCCAGAGGAACCAA	TCX6
Transcriptional analysis (control)	H2A10 tr ctrl fw	ATGGCGGGTCGTGGTAAAACACTCGGATCT	H2A10
Transcriptional analysis (control)	H2A10 tr ctrl rv	TCAATCGTCTTCAGCAGATGGCTTGGAAGCACC	H2A10
Y2H	ALY1 CDS fw	ATGGCGCCTACTAGGAAGTCGAAGAGTGTG	ALY1
Y2H	ALY1 CDS rv	TCATGACGTTCTTACAAGAGCCATTATTTG	ALY1
Y2H	ALY1–stop-attB2 rv	GGGGACCACTTTGTACAAGAAAGCTGGGTGTGACGTTCTTACAAGAGCCATTA	ALY1
Y2H	ALY2 CDS fw	ATGGCACCAGTTAGGAAGTCGAGGAGTGTG	ALY2
Y2H	ALY2 CDS rv	TCAAGTTGGTACAAGGGACATGATTTGAG	ALY2
Y2H	ALY2–stop-attB2 rv	GGGGACCACTTTGTACAAGAAAGCTGGGTGAGTTGGTACAAGGGACATGATTTG	ALY2
Y2H	ALY3 CDS fw	ATGGCGCCCTCAAGATCAAAGAAATCTAAG	ALY3
Y2H	ALY3 CDS rv	TTAGGAGGGTACGAGGGCTAGAATCTGG	ALY3
Y2H	ALY3–stop-attB2 rv	GGGGACCACTTTGTACAAGAAAGCTGGGTGGGAGGGTACGAGGGCTAGAATC	ALY3
Y2H	DPA CDS fw	ATGAGTATGGAGATGGAGTTGTTTGTCAC	DPA
Y2H	DPA CDS rv	TCAGCGAGTATCAATGGATCCCGAGTTCC	DPA
Y2H	DPB CDS fw	ATGACAACTACTGGGTCTAATTCTAATC	DPB
Y2H	DPB CDS rv	TCAATTCTCCGGCTTCATGCTGGAGTTC	DPB
Y2H	E2FA CDS fw	ATGTCCGGTGTCGTACGATCTTCTC	E2FA
Y2H	E2FA CDS rv	TCATCTCGGGGTTGAGTCAACAGCTG	E2FA
Y2H	E2FB CDS fw	ATGTCTGAAGAAGTACCTCAACAATTCCC	E2FB
Y2H	E2FB CDS rv	TCAGCTACCTGTAGGTGATCTCGTAGCAG	E2FB
Y2H	E2FC CDS fw	ATGGCCGCGACATCAAACTCAGGCG	E2FC
Y2H	E2FC CDS rv	TCAGCTGTTGAAGTTGCTCCATAAATC	E2FC
Y2H	E2FE CDS fw	ATGTCAGATCTATCGCCAGAAAGATTC	E2FE
Y2H	E2FE CDS rv	CTAACGGTGTTGTGATGTATTAGGTAATG	E2FE
Y2H	LIN37A CDS fw	ATGTCAATTCCCGATCCCAACTCCTCCGC	LIN37A
Y2H	LIN37A CDS rv	TCATCGGTCTTCGGATTGTGCCAGAATAAG	LIN37A
Y2H	LIN37B CDS fw	ATGTCTACTCCCGATCCCAATCCCAATCC	LIN37B
Y2H	LIN37B CDS rv	TTACTCGTTCCTGCATTGCTCTCCAAAGG	LIN37B
Y2H	LIN52 ORF for	AAAAAGCAGGCTCCACCATGAGGAAAACACCATCTCTCGG	LIN52A
Y2H	LIN52 ORF rev+stop	AGAAAGCTGGGTCTCACTCATTTGATGTAGATTTTATAC	LIN52A
Y2H	LIN52B CDS fw	ATGGAGATTCCGGAGGGGACATCAAAAG	LIN52B
Y2H	LIN52B CDS rv	TCACTCATTTGATGTAGATTTTAGACTATTC	LIN52B
Y2H	MSI1 CDS fw	ATGGGGAAAGACGAAGAGGAAATGCGAGG	MSI1
Y2H	MSI1 CDS rv	CTAAGAAGCTTTTGATGGTTCTTCCCCTG	MSI1
Y2H	MYB3R1 CDS fw	ATGAAGCGTGAGATGAAAGCACCTACTAC	MYB3R1
Y2H	MYB3R1 CDS rv	CTATCTGCAACTCTTCAAAAGGTAAGATG	MYB3R1
Y2H	MYB3R3 CDS fw	ATGAGCTCCACTTTTAATCCAGCCGCTTC	MYB3R3
Y2H	MYB3R3 CDS rv	TTAGCCTAGGAGTTGAGAATCTCCATC	MYB3R3
Y2H	Nac044 ORF for	AAAAGCAGGCTCCACCATGGCGAGGGCTTGGATTGTCG	NAC044
Y2H	Nac044 ORF rev + stop	AGAAAGCTGGGTCCAACCATCCAATCCAATTCAGCAAGC	NAC044
Y2H	ONE1 CDS fw	ATGGAAGCTCTCTTCACTTCAACACACAC	ONE1
Y2H	ONE1 CDS rv	TCATTTCTGCAAATTCAGCTTGACCTTCTC	ONE1
Y2H	ONE2 CDS fw	ATGGATGCTGCTATCTTTACTTCCGTATAC	ONE2
Y2H	ONE2 CDS rv	TCATTTCTGCAAATTGTGCAACTTGCCC	ONE2
Y2H	RBR1-CDS-F	ATGGAAGAAGTTCAGCCTCCAGTGA	RBR1
Y2H	RBR1-CDS-R	CTATGAATCTGTTGGCTCGGTTTTA	RBR1
Y2H	SOG1 CDS fw	ATGGCTGGGCGATCATGGCTGATCGATAGC	SOG1
Y2H	SOG1 CDS rv	TCAATCAGTCTTTCCAGTCCCCCAAGCGAG	SOG1
Y2H	SOL2-CDS-F	ATGGATACCCCTCAGAAGAG	TCX2
Y2H	SOL2-CDS-R	TCAGTGTTGGGGAGTGAGAG	TCX2
Y2H	SOL1-CDS-F	ATGGATACACCGGAAAAGAGTG	TCX3
Y2H	SOL1-CDS-R	TTAATGGTGTGGAGTGAGAGAAGG	TCX3
Y2H	TCX6 CDS fw	ATGGGAGAAGGTGAAGAAGGAGACAAATTC	TCX6
Y2H	TCX6 CDS rv	TTAGAGGTCTTTCTTCTCAGACAAAGCTGG	TCX6
Y2H	TSO1-CDS-F	ATGGACAAATCCCAGAAGAATCC	TSO1
Y2H	TSO1-CDS-R	TCACTGATTTGGGTTGAGAGAAGG	TSO1
Y2H (for mutation of the LxCxE motif in NAC044)	Mut AIADA_Nac44s-fw	ACGCTAGCATGGAAGCTTCGTC	NAC044
Y2H (for mutation of the LxCxE motif in NAC044)	Mut AIADA_Nac44s-rv	CAGCTATAGCGTTATCTTCACTTAGGTTCACAAC	NAC044
Y2H (for mutation of the LxCxE motif in TCX5)	Mut AMADA_TCX5-fw	GCGATGGCCGATGCACAAGACAC	TCX5
Y2H (for mutation of the LxCxE motif in TCX5)	Mut AMADA_TCX5-rv	AGCCAAAGTTGCTGGAGATAGCG	TCX5
Y2H (for mutation of the LxCxE motif in TCX6)	Mut AMADA_TCX6-fw	GGGACACAATGTTAATGGTTGCAGCTTCACC	TCX6
Y2H (for mutation of the LxCxE motif in TCX6)	Mut AMADA_TCX6-rv	GTGCGTCAGCCATCGCTGCCAAAGTTTCTGG	TCX6
